# Supplementary material for: Determination of a Predictive Cleavage Motif for Eluted Major Histocompatibility Complex Class II Ligands
Source: Front Immunol. 2018 Aug 6;9:1795. doi: 10.3389/fimmu.2018.01795 (PMC6087742; doi:10.3389/fimmu.2018.01795)
Supplement: Supplementary file 7 [file table_2.xlsx]

## Sheet: ST 2
Supplementary table 2: Details of the antigens used included in "in-house" epitope set.
	Source antigens	Source organism	Number of epitopes	References
1	Timothy grass allergens (TG)	Phleum pratense	60	Oseroff et al., 2010 Schulten et al., 2013
2	House dust mite allergens (HDM)	Dermatophagoides farinae / D. pteronyssinus	52	Hinz et al., 2015
3	Cockroach allergens (CR)	Blattella germanica	71	Dillon et al., 2015
4	Mycobacterium tuberculosis antigens (TB)	M. tuberculosis	65	Arlehamn et al., 2012 Arlehamn et al., 2013
	Total		248
