# Supplementary material for: Determination of a Predictive Cleavage Motif for Eluted Major Histocompatibility Complex Class II Ligands
Source: Front Immunol. 2018 Aug 6;9:1795. doi: 10.3389/fimmu.2018.01795 (PMC6087742; doi:10.3389/fimmu.2018.01795)
Supplement: Supplementary file 8 [file table_3.xlsx]

## Sheet: ST 3
Supplementary table 3: Length probability - probability of the given peptide to be ligand based on the peptide length. We used the relative proportion of the peptides of each length in the training ligand set as the length probability
length	length_probability
13	0.12803
14	0.18419
15	0.20212
16	0.18283
17	0.12327
18	0.07174
19	0.04363
20	0.02854
21	0.01815
22	0.01039
23	0.00712
