# Supplementary material for: Determination of a Predictive Cleavage Motif for Eluted Major Histocompatibility Complex Class II Ligands
Source: Front Immunol. 2018 Aug 6;9:1795. doi: 10.3389/fimmu.2018.01795 (PMC6087742; doi:10.3389/fimmu.2018.01795)
Supplement: Supplementary file 9 [file table_4.xlsx]

## Sheet: ST 4
Supplementary table 4: N-motif probability – the probability of a peptide to be ligand based on the “N-motif score” we calculated based on the cleavage motifs that we identified.each length in the training ligand set as the length probability
lower = lower boundary of the motif score for the corresponding bin; upper = upper boundary of the motif score for the corresponding bin; total_counts = total number of of peptides in the bin; positives = number of ligands in the bin; motif_probability = N-motif probability
lower	upper	total_counts	positives	motif_probability
-10	-4.03678	0	0	0
-4.03678	-2.02682	14208	1	7.03829e-05
-2.02682	-1.82748	14155	5	0.000353232
-1.82748	-1.63514	14195	0	0
-1.63514	-1.4507	14082	2	0.000142025
-1.4507	-1.32075	14261	11	0.000771334
-1.32075	-1.00805	14055	6	0.000426894
-1.00805	-0.928273	14508	41	0.00282603
-0.928273	-0.835211	14326	60	0.00418819
-0.835211	-0.778727	13695	15	0.00109529
-0.778727	-0.732299	14088	52	0.00369108
-0.732299	-0.710831	14332	14	0.000976835
-0.710831	-0.67631	13971	13	0.000930499
-0.67631	-0.659147	14278	60	0.00420227
-0.659147	-0.625015	14177	52	0.00366791
-0.625015	-0.597804	14171	10	0.000705667
-0.597804	-0.564441	14296	75	0.00524622
-0.564441	-0.543819	13844	37	0.00267264
-0.543819	-0.503876	14183	55	0.00387788
-0.503876	-0.47942	14735	78	0.00529352
-0.47942	-0.451103	13520	50	0.00369822
-0.451103	-0.437656	14308	21	0.00146771
-0.437656	-0.407886	13970	32	0.00229062
-0.407886	-0.393933	14242	106	0.00744277
-0.393933	-0.380857	14307	80	0.00559167
-0.380857	-0.361316	14042	55	0.00391682
-0.361316	-0.347083	14379	40	0.00278183
-0.347083	-0.335945	13800	53	0.00384058
-0.335945	-0.322212	14136	39	0.00275891
-0.322212	-0.310402	14952	91	0.00608614
-0.310402	-0.297358	13418	43	0.00320465
-0.297358	-0.288726	14109	76	0.00538663
-0.288726	-0.279886	14505	57	0.00392968
-0.279886	-0.270345	14055	90	0.00640342
-0.270345	-0.257431	13913	74	0.00531877
-0.257431	-0.244973	14163	117	0.00826096
-0.244973	-0.236987	14204	80	0.00563222
-0.236987	-0.229763	14324	74	0.00516615
-0.229763	-0.222372	14153	72	0.00508726
-0.222372	-0.216115	14076	69	0.00490196
-0.216115	-0.206794	13949	89	0.00638039
-0.206794	-0.200431	14364	100	0.00696185
-0.200431	-0.192275	14103	99	0.00701978
-0.192275	-0.184359	14953	65	0.00434695
-0.184359	-0.178768	13829	57	0.00412177
-0.178768	-0.17295	13513	77	0.00569822
-0.17295	-0.167421	14255	85	0.00596282
-0.167421	-0.160599	14435	105	0.00727399
-0.160599	-0.153693	13866	111	0.00800519
-0.153693	-0.145612	14122	77	0.00545249
-0.145612	-0.139541	14131	74	0.00523671
-0.139541	-0.131795	14278	68	0.00476257
-0.131795	-0.126863	13973	132	0.00944679
-0.126863	-0.122242	14371	103	0.00716721
-0.122242	-0.117502	14172	77	0.00543325
-0.117502	-0.11428	14137	142	0.0100446
-0.11428	-0.109175	14155	112	0.0079124
-0.109175	-0.100864	13958	74	0.00530162
-0.100864	-0.091539	14128	80	0.00566251
-0.091539	-0.0846671	14340	126	0.00878661
-0.0846671	-0.0789093	13953	119	0.00852863
-0.0789093	-0.0714257	14182	115	0.00810887
-0.0714257	-0.0666455	14240	87	0.00610955
-0.0666455	-0.0620947	14206	101	0.00710967
-0.0620947	-0.0562924	14031	74	0.00527404
-0.0562924	-0.0512193	14144	87	0.00615102
-0.0512193	-0.0437317	14316	106	0.0074043
-0.0437317	-0.0368323	14469	110	0.00760246
-0.0368323	-0.0312766	13657	122	0.00893315
-0.0312766	-0.0260104	14348	101	0.00703931
-0.0260104	-0.0207825	14129	100	0.00707764
-0.0207825	-0.0156588	14234	119	0.00836026
-0.0156588	-0.00999845	14023	87	0.00620409
-0.00999845	-0.00632715	14136	88	0.00622524
-0.00632715	-0.00204893	14233	93	0.00653411
-0.00204893	0.0032134	14137	96	0.00679069
0.0032134	0.00851726	14155	113	0.00798304
0.00851726	0.017612	14858	137	0.00922062
0.017612	0.0237974	13528	121	0.00894441
0.0237974	0.0288445	14019	158	0.0112704
0.0288445	0.0337105	14026	89	0.00634536
0.0337105	0.0388717	14307	116	0.00810792
0.0388717	0.04405	14064	75	0.00533276
0.04405	0.0476419	14426	105	0.00727852
0.0476419	0.0526908	14021	153	0.0109122
0.0526908	0.05679	13993	143	0.0102194
0.05679	0.0611745	14311	134	0.00936343
0.0611745	0.0664704	14032	178	0.0126853
0.0664704	0.0723988	14072	146	0.0103752
0.0723988	0.0803478	14433	114	0.00789857
0.0803478	0.0850745	14012	148	0.0105624
0.0850745	0.0894889	14428	108	0.00748544
0.0894889	0.0947436	13971	126	0.00901868
0.0947436	0.0986025	14120	173	0.0122521
0.0986025	0.105396	14429	149	0.0103264
0.105396	0.109211	13804	110	0.0079687
0.109211	0.113899	14086	137	0.00972597
0.113899	0.120373	14164	153	0.010802
0.120373	0.130884	14164	131	0.0092488
0.130884	0.139373	14072	164	0.0116543
0.139373	0.145815	14277	132	0.00924564
0.145815	0.153565	13981	137	0.00979901
0.153565	0.161184	14204	157	0.0110532
0.161184	0.171788	14233	140	0.0098363
0.171788	0.187873	14089	237	0.0168216
0.187873	0.203678	14205	166	0.011686
0.203678	0.221239	14179	225	0.0158685
0.221239	0.255554	14049	272	0.0193608
0.255554	0.27913	14272	202	0.0141536
0.27913	0.312476	14390	297	0.0206393
0.312476	0.338253	13802	277	0.0200696
0.338253	0.376718	14263	330	0.0231368
0.376718	0.480008	14083	294	0.0208762
0.480008	0.569115	14177	276	0.0194682
0.569115	0.645791	14208	395	0.0278012
0.645791	0.70911	14392	431	0.0299472
0.70911	0.766863	14002	504	0.0359949
0.766863	1.11141	13551	482	0.0355693
1.11141	10	0	0	0.0355693
