# Supplementary material for: Determination of a Predictive Cleavage Motif for Eluted Major Histocompatibility Complex Class II Ligands
Source: Front Immunol. 2018 Aug 6;9:1795. doi: 10.3389/fimmu.2018.01795 (PMC6087742; doi:10.3389/fimmu.2018.01795)
Supplement: Supplementary file 13 [file table_8.xlsx]

## Sheet: ST 8
Supplementary table 8: Relative frequencies of amino acids at the ligands and the nearby 10 positions showing the pattern of relative enrichment/depletion, estimated from ligands excluding different HLA loci. Ligands of all lengths included in the data are considered here.
A	No DQ	N-10	N-9	N-8	N-7	N-6	N-5	N-4	N-3	N-2	N-1	N0	N+1	N+2	N+3	N+4	N+5	N+6	N+7	N+8	N+9	N+10	C-3	C-2	C-1	C0	C+1	C+2	C+3	C+4	C+5	C+6	C+7	C+8	C+9	C+10
	W	0.96	1.02	0.88	0.75	0.77	0.86	1.22	1.31	1.07	0.93	0.36	0.35	0.68	1.37	1.81	1.11	0.6	0.4	0.22	0.43	0.4	0.49	0.49	0.53	0.45	0.95	1.08	1.21	1.11	0.96	0.91	1.1	1.07	1.4	1.39
	F	0.93	0.93	1.12	1.28	1.13	0.97	1.03	0.94	0.93	1.18	0.72	0.54	1.12	2.1	3.22	1.82	1.17	0.66	0.57	0.46	0.42	0.41	0.5	0.64	0.55	1.15	1.03	1	1.16	0.9	0.8	0.93	0.87	1.01	0.87
	Y	1.08	0.92	0.97	1.13	1.22	1.18	1.33	1.03	1.05	1.25	0.94	0.63	1.63	3.05	4.71	2.28	1.32	0.73	0.69	0.54	0.69	0.59	0.63	0.94	0.73	1.1	0.94	1.02	1	0.98	1.1	1.18	1.34	1.37	1.15
	I	1	0.87	0.88	0.87	0.99	1.11	0.99	1.03	1.04	0.68	1.11	0.71	0.77	1.09	1.41	1.31	1.18	0.99	0.88	0.83	0.95	0.99	0.89	1.11	0.37	1.08	1.03	1.14	1.15	0.98	1.08	1.08	1.06	0.95	0.9
	V	1.01	0.94	1.02	1	1.03	1.08	1.12	1.08	1.07	0.68	1.19	0.82	0.97	0.91	1.08	1.08	0.89	0.94	1.06	1.05	1.08	1.32	1.27	1.26	0.51	1.25	1.04	1.09	0.99	1.13	1.09	1.06	1.07	1	0.97
	L	1.03	1.02	1.04	0.99	1.03	0.97	0.96	1.02	1.06	1	0.72	0.49	0.62	0.66	0.78	0.98	1.22	1.31	0.66	0.59	0.81	0.98	0.85	0.72	0.64	1.15	1.09	1.05	0.94	0.92	0.88	0.91	0.95	0.99	0.96
	M	1.11	1.18	1.24	0.81	0.9	0.99	1.05	1.12	1.29	1.36	0.41	0.29	0.43	0.45	0.49	1.07	1.53	1.19	0.65	0.58	0.49	0.62	0.51	0.48	0.53	1.32	1.16	0.91	0.99	1.17	0.96	1.07	1.08	0.99	0.93
	C	0.53	0.69	0.69	0.62	0.68	0.84	0.6	0.62	0.77	0.78	0.03	0.06	0.04	0.05	0.03	0.06	0.13	0.1	0.15	0.14	0.15	0.16	0.1	0.08	0.06	0.95	0.74	0.88	0.81	0.76	0.73	0.76	0.61	0.82	0.6
	D	0.99	1.06	0.98	0.94	1.02	0.99	1.05	1.04	0.89	0.79	1.96	1.45	1.28	1.04	0.61	0.58	0.6	0.6	0.6	0.55	0.49	0.63	1.05	1.23	1.09	0.86	1	0.92	0.97	1	0.93	0.83	0.98	0.94	1.01
	E	0.96	1.1	1	1	1.15	0.97	0.92	0.95	1.03	1.13	1.16	1.06	1.2	1.08	0.88	0.92	0.91	0.81	0.69	0.71	0.88	0.88	0.96	1.1	1.16	0.95	0.96	1.02	0.97	1.06	1.2	1.14	1.03	1.11	1
	G	1.11	1.03	1.15	1.11	1.01	0.97	0.89	0.98	0.98	1.2	1.24	1.12	0.94	0.67	0.45	0.63	0.74	0.77	1.05	1.22	0.9	0.96	1.04	0.5	1.41	0.87	0.92	0.89	1.02	0.99	1	1.04	1.03	0.94	0.98
	A	1.02	1.06	1.08	1.06	1.1	1.16	1.15	1.1	1.11	1.01	1.28	0.99	1	0.93	0.91	1.2	1.73	1.66	1.87	2.34	1.93	1.71	1.54	1.3	1.09	1.2	1.11	1.11	1.12	1.16	1.07	1.03	1.05	1.07	1.01
	P	1.01	1.04	0.97	1.03	1.01	0.91	0.9	0.8	0.71	0.22	0.13	3.29	1.33	0.83	0.58	0.6	1.05	2.16	1.82	1.7	1.38	1.09	1.12	2.3	1.24	0.38	0.95	0.92	0.91	1.04	0.97	1.01	0.97	1	0.99
	H	1.1	1.16	0.84	1.01	0.95	0.86	0.92	0.93	0.81	0.8	0.7	0.63	0.87	0.89	0.75	0.98	0.7	0.64	0.84	0.94	1.41	1.33	1.1	1.01	1.29	0.89	0.95	0.98	0.95	0.95	0.87	1.04	0.94	0.84	1.06
	K	0.93	1.04	1.05	0.99	0.91	1.08	0.99	1.06	1	1.28	1.28	1	1.18	1.05	0.86	0.95	0.85	0.8	1.05	0.84	0.7	0.8	0.93	1.18	1.65	1.08	1.12	1.19	1.09	1.02	1.11	1.03	1.04	0.91	1.06
	R	0.91	1.05	0.94	0.88	0.86	0.93	0.95	1.18	0.88	1.34	0.89	0.71	1.08	0.7	0.78	0.95	0.69	0.53	0.78	0.66	1	1.03	1.19	1.02	1.66	1.06	0.99	1.01	0.95	0.9	0.85	0.98	0.91	1.08	1.01
	S	0.97	0.89	0.95	1.06	0.95	0.92	0.96	0.9	1.05	1	1.31	1.04	0.94	1.02	0.65	0.94	1.09	1.17	1.34	1.27	1.18	1.32	1.23	0.9	0.92	0.91	0.92	0.86	1.02	0.97	1.06	1	0.99	0.98	1.03
	T	1.11	0.94	1.05	1	0.99	0.99	1.04	0.97	1.19	1.14	0.98	0.86	0.97	1.11	0.88	1.01	0.94	0.93	1.09	1.11	0.96	0.95	0.86	0.74	1	0.97	0.97	0.91	0.98	0.99	0.96	0.94	0.96	0.93	1.11
	N	1.1	0.97	0.99	1.16	1.09	1.16	0.95	1.05	1	1.29	1.2	1.21	1.19	0.74	0.66	0.81	0.61	0.68	1.02	1.18	1.53	1.16	1.09	0.78	1.1	1.04	1.07	1.04	1.02	1.04	1.15	0.95	1.1	1.06	0.99
	Q	0.9	1.02	0.8	0.85	0.8	0.86	1.07	0.97	0.95	1.1	0.61	0.98	1.15	1.16	0.9	1.25	1.19	1.06	1.05	0.91	1.24	0.93	0.97	0.93	1.44	0.88	0.83	0.89	0.84	0.89	0.96	0.97	0.93	0.87	1.07
B	No DR	N-10	N-9	N-8	N-7	N-6	N-5	N-4	N-3	N-2	N-1	N0	N+1	N+2	N+3	N+4	N+5	N+6	N+7	N+8	N+9	N+10	C-3	C-2	C-1	C0	C+1	C+2	C+3	C+4	C+5	C+6	C+7	C+8	C+9	C+10
	W	1	1.1	0.94	0.9	0.85	0.82	0.88	0.93	0.99	1.2	0.76	0.52	1.27	1.31	1.77	1.31	0.93	0.63	0.37	0.67	0.6	0.79	0.79	0.77	0.44	0.72	1.21	1.18	0.93	0.78	0.77	1.11	0.95	0.99	1.19
	F	1.05	1.09	1.05	1.13	1.19	1.06	1.17	1.06	1.02	1.04	0.76	0.66	0.86	1.2	1.61	1.05	0.74	0.56	0.63	0.46	0.44	0.52	0.61	0.98	0.55	1.15	0.98	0.98	1.11	1	1.02	1	0.84	1.06	0.86
	Y	0.88	0.86	0.98	1.25	1.17	1.04	1.19	1.05	1.14	1.15	0.93	0.48	1.09	1.44	2.49	1.56	0.76	0.69	0.56	0.55	0.68	0.59	0.49	0.68	0.46	1.05	1.07	1.12	1.05	1.02	1.06	1.16	1.16	1.01	1.04
	I	0.96	0.95	0.89	0.83	0.86	0.91	0.83	0.84	0.83	0.61	1.43	0.89	0.87	0.91	1.23	0.78	0.73	0.91	1.03	1.11	1.02	1.09	1	1.38	0.32	0.99	0.99	0.85	0.88	0.87	0.81	0.82	0.9	0.82	0.87
	V	0.97	0.92	0.96	0.98	0.99	1.05	0.99	1.07	1.01	0.6	1.21	0.81	0.97	1	1.16	0.89	0.91	1.02	1.24	1.3	1.05	0.94	0.89	1.35	0.46	1.2	1.05	1.07	0.92	0.99	1.02	0.99	1.1	0.96	1.02
	L	0.98	0.93	0.93	0.94	0.95	1	0.96	0.94	0.95	0.87	0.85	0.49	0.63	0.63	0.56	0.47	0.44	0.55	0.6	0.6	0.65	0.65	0.64	0.86	0.68	1.19	1	1.07	0.94	1.03	0.97	0.87	0.96	0.83	0.89
	M	0.89	1.06	1.07	0.94	0.93	0.84	1.2	1.06	1.24	1.26	0.48	0.47	0.46	0.57	0.59	0.5	0.53	0.5	0.46	0.52	0.45	0.56	0.45	0.67	0.76	1.23	1.05	1.01	1.06	0.98	0.98	0.98	0.88	0.93	0.88
	C	0.52	0.58	0.57	0.5	0.66	0.71	0.58	0.68	0.6	0.65	0	0.02	0.05	0.08	0.06	0.1	0.26	0.16	0.3	0.4	0.24	0.23	0.15	0.12	0.04	0.99	0.82	0.78	0.86	0.76	0.81	0.81	0.56	0.63	0.54
	D	1.03	1.06	1.01	1.07	1.04	1	0.96	1.02	0.96	0.95	1.83	1.47	1.32	1.26	0.78	0.75	0.83	1.08	0.87	0.97	0.97	1.04	1.29	1.13	1.03	0.91	0.9	0.9	0.97	1.02	0.98	0.95	1.06	1.01	1.06
	E	1.07	1.14	1.1	1.05	1.03	1.04	0.9	1.05	1.05	1.13	1.24	0.9	1.22	1.15	0.97	0.99	0.86	0.99	1.17	1.39	1.37	1.51	1.38	1.24	1.24	1.09	1.14	1.14	1.12	1	1.08	1.06	1.04	1.18	1.16
	G	1.05	1.04	1.08	1	1	1.01	1.05	1.05	0.94	1.19	1.34	0.99	1.22	0.99	0.97	1.23	1.57	1.46	0.9	0.83	0.87	1.09	1.13	0.56	1.4	0.83	0.96	0.87	0.93	1	0.92	0.98	0.97	1.02	0.95
	A	1.03	1.07	1.09	1.04	1.21	1.28	1.23	1.14	1.22	1.07	1.24	0.84	1.14	1.29	1.55	1.83	2.21	2.19	2.22	2.36	2.06	1.72	1.4	1.12	0.99	1.27	1.13	1.16	1.21	1.17	1.11	1.14	1.04	1.08	1.11
	P	1.21	1.07	1.16	1.11	1.09	1.04	1.07	1.01	0.89	0.3	0.22	4.31	1.46	1.2	1.19	0.78	1.03	1.67	1.52	1.52	1.41	1.41	1.4	2.17	1.16	0.29	0.82	0.88	0.99	1.05	1.06	1.09	1.13	1.19	1.03
	H	1.19	1.21	1.01	1	0.92	0.79	0.71	0.78	0.87	0.74	0.79	0.72	0.93	1.09	1.05	1.2	0.73	0.61	0.84	0.81	1.05	1.05	1.05	0.84	1.26	0.75	0.79	0.91	0.84	0.97	1.03	1.11	1.25	1.18	1.02
	K	0.92	0.89	1	0.98	0.93	0.98	0.98	0.96	0.89	1.21	0.94	0.76	0.98	0.84	0.66	0.76	0.54	0.51	0.62	0.5	0.46	0.42	0.69	0.81	1.62	0.99	1.06	1	1.09	1.02	1.03	0.96	0.99	0.81	0.92
	R	0.87	0.94	0.99	1.05	0.87	0.99	0.89	1.02	0.97	1.25	0.99	0.83	1.17	0.79	0.71	0.8	0.57	0.45	0.64	0.52	0.75	0.82	1.17	0.96	2.06	1.14	1.06	0.99	0.92	0.92	0.87	0.96	0.99	1.05	0.99
	S	1.07	0.99	1	1	0.98	0.93	1.01	1.01	1.13	1.15	1.13	0.86	0.98	1.08	0.86	1.38	1.57	1.31	1.24	1.08	1.18	1.19	1.14	0.86	0.82	0.93	0.92	0.98	0.96	0.97	0.92	0.9	0.94	1.08	1.03
	T	1.03	1.07	0.97	0.95	1.08	0.95	0.98	0.9	1.08	1.25	0.94	0.8	0.96	1.12	0.96	1.43	1.56	1.12	1.09	0.94	0.97	0.95	0.91	0.8	0.91	0.95	1	0.92	1.02	1.06	1.15	1.08	1.02	0.98	1.12
	N	0.97	0.94	0.96	1.09	1.06	1.05	1.03	1.02	0.96	1.33	0.82	0.86	0.74	0.72	0.58	0.7	0.55	0.57	0.54	0.74	0.99	0.9	1.02	0.53	1.33	0.98	1.07	1.01	1.04	0.95	0.91	0.94	0.9	0.93	0.97
	Q	0.94	1.02	0.94	0.94	0.83	0.91	1.12	1.08	1.05	1.24	0.64	0.81	0.95	1.07	0.9	0.97	0.87	0.8	1.01	0.84	1.13	1.05	1.03	1.03	1.56	1.07	0.95	1.07	1	1	1.23	1.22	1.11	1.06	1.13
C	No H2	N-10	N-9	N-8	N-7	N-6	N-5	N-4	N-3	N-2	N-1	N0	N+1	N+2	N+3	N+4	N+5	N+6	N+7	N+8	N+9	N+10	C-3	C-2	C-1	C0	C+1	C+2	C+3	C+4	C+5	C+6	C+7	C+8	C+9	C+10
	W	0.9	1.11	0.95	0.9	0.89	0.88	0.9	1.05	1	1.03	0.69	0.45	1.22	1.59	1.68	1.38	1.02	0.53	0.38	0.69	0.58	0.81	0.72	0.78	0.51	0.78	1.25	1.15	1.05	0.83	0.85	1.08	0.96	1.14	1.16
	F	1.08	1.15	1.09	1.17	1.15	0.95	1.02	1.02	1.01	1.19	0.85	0.68	1.03	1.72	2.21	1.33	0.97	0.71	0.7	0.56	0.53	0.58	0.66	0.99	0.67	1.14	0.95	1.02	1.04	0.97	0.98	1.04	0.93	1.08	0.96
	Y	0.94	0.87	0.98	1.26	1.29	1.19	1.25	1.07	1.05	1.22	0.95	0.5	1.14	1.83	2.44	1.38	0.88	0.69	0.65	0.61	0.74	0.65	0.61	0.88	0.58	1.11	1.12	1.18	1.15	1.1	1.13	1.22	1.22	1.19	1.1
	I	1	0.93	0.99	0.89	0.88	1.02	0.92	0.96	0.89	0.61	1.42	0.86	0.88	1.19	1.58	1.2	1.14	1.14	1.06	0.96	1	1.18	1.09	1.43	0.41	1.12	1.03	0.94	0.96	0.96	0.93	0.96	0.97	0.91	0.88
	V	0.99	0.91	0.96	0.99	1.01	1.04	1.12	1.1	1.05	0.6	1.24	0.83	0.91	0.97	1.17	1.01	1	1.07	1.16	1.13	1.1	1.12	1.03	1.27	0.51	1.11	1.08	1.05	0.93	1.03	1.02	1.06	1.1	0.98	1.02
	L	0.99	1.01	1.02	0.97	0.95	0.95	0.97	0.94	0.95	0.92	0.82	0.46	0.59	0.7	0.75	0.82	0.97	1.11	0.69	0.66	0.83	0.94	0.81	0.91	0.78	1.16	1	1.08	0.95	1.01	0.97	0.89	0.92	0.83	0.89
	M	1.01	1.17	1.16	0.91	0.88	0.9	1.2	0.99	1.25	1.31	0.46	0.35	0.41	0.58	0.63	0.85	1.09	0.97	0.64	0.61	0.57	0.71	0.54	0.66	0.77	1.22	1.09	1.11	1.14	0.98	0.98	1.07	1.04	1.05	0.99
	C	0.53	0.56	0.62	0.63	0.71	0.74	0.64	0.7	0.65	0.7	0.02	0.03	0.04	0.08	0.05	0.07	0.2	0.09	0.22	0.3	0.14	0.14	0.09	0.11	0.03	1.08	0.78	0.78	0.79	0.78	0.79	0.8	0.54	0.62	0.51
	D	1.04	1.11	1	1.07	1.08	1.03	1.03	1.08	1	0.98	2.03	1.55	1.31	1.17	0.69	0.63	0.74	1.08	0.88	0.96	0.97	1.02	1.31	1.24	1.1	0.96	0.93	0.98	1.06	1.07	1.08	1.03	1.1	1.06	1.12
	E	1.04	1.09	0.99	1	1.06	1.05	0.94	1.02	1.05	1.18	1.19	1.05	1.32	1.16	0.99	1.02	0.92	1.1	1.12	1.36	1.34	1.31	1.17	1.14	1.18	1.07	1.07	1.05	1.06	1.03	1.1	1.08	1.08	1.18	1.15
	G	1.06	1.06	1.06	0.98	0.98	1.01	0.98	1.01	0.93	1.18	1.31	1	1.26	0.92	0.8	1.02	1.19	1.25	1.1	1.08	0.89	1.07	1.11	0.55	1.37	0.83	0.95	0.86	0.93	0.94	0.9	0.93	0.92	1.03	0.96
	A	1	1.03	1.03	1.02	1.09	1.2	1.12	1.03	1.14	1.05	1.15	0.88	1.01	1.1	1.28	1.6	1.9	1.97	2.06	2.24	1.81	1.49	1.39	1.06	0.98	1.18	1.09	1.13	1.14	1.08	1.07	1.05	0.97	1	1.05
	P	1.12	1.1	1.14	1.07	1.12	1.02	0.98	0.94	0.8	0.27	0.23	4.21	1.38	1	1.02	0.61	0.68	0.64	1.12	1.18	1.31	1.24	1.16	1.97	1.11	0.27	0.81	0.85	0.98	1.03	0.98	1.01	1.02	1.05	0.97
	H	1.12	1.06	0.93	0.99	0.93	0.83	0.74	0.75	0.86	0.75	0.66	0.68	0.95	0.88	0.88	0.92	0.64	0.6	0.77	0.79	0.93	1.03	1.07	1	1.25	0.8	0.88	0.92	0.89	0.97	0.97	1.15	1.29	1.13	1.13
	K	0.94	0.91	1.05	0.98	0.9	0.95	0.96	1.02	0.99	1.2	0.95	0.8	1.08	0.91	0.75	0.82	0.66	0.7	0.82	0.68	0.65	0.62	0.8	0.9	1.55	1	1.04	1.04	1.07	1.01	1.06	0.97	1	0.89	0.97
	R	0.92	0.96	1.03	0.98	0.94	1.07	0.92	1.14	1.04	1.26	0.88	0.76	1.13	0.75	0.71	0.83	0.66	0.54	0.7	0.61	0.98	0.96	1.24	0.98	1.94	1.22	1.05	1.01	0.88	0.92	0.87	0.92	0.94	1.04	0.97
	S	0.98	0.93	0.94	1	0.94	0.91	0.98	0.98	1.11	1.04	1.08	0.83	0.94	1	0.77	1.13	1.27	1.09	1.18	1.08	0.99	0.98	1	0.79	0.75	0.9	0.87	0.9	0.94	0.93	0.94	0.89	0.93	1	0.97
	T	1.04	1.02	0.96	0.97	1.07	1.02	1.01	0.91	1.06	1.18	0.89	0.78	0.87	0.98	0.86	1.31	1.32	1.09	1.07	0.93	0.91	0.87	0.84	0.82	0.94	0.94	1	0.97	1.04	1.04	1	0.93	0.99	0.93	1.02
	N	0.98	0.93	0.99	1.16	1.03	1.07	1	1.04	0.96	1.33	1.04	0.99	0.96	0.73	0.61	0.69	0.54	0.61	0.81	0.92	0.94	0.87	0.95	0.63	1.21	1.03	1.16	1.07	1.09	1.08	1.03	0.98	1.04	1.06	1
	Q	1.01	1.01	0.91	0.9	0.87	0.85	1.12	1.06	1.03	1.18	0.69	0.88	1.05	1.06	0.91	1.04	0.92	0.99	0.96	0.89	1.21	1.11	1.11	1.06	1.53	1.01	0.95	0.97	0.96	1	1.2	1.22	1.13	1.05	1.17
