# Supplementary material for: Determination of a Predictive Cleavage Motif for Eluted Major Histocompatibility Complex Class II Ligands
Source: Front Immunol. 2018 Aug 6;9:1795. doi: 10.3389/fimmu.2018.01795 (PMC6087742; doi:10.3389/fimmu.2018.01795)
Supplement: Supplementary file 14 [file table_9.xlsx]

## Sheet: ST 9
Supplementary table 9: Relative frequencies of amino acids at the predicted MHC binders and the nearby 10 positions, estimated from from 15-mers selected based on binding affinity prediction.
A	15-mers, 7-allele method	N-10	N-9	N-8	N-7	N-6	N-5	N-4	N-3	N-2	N-1	N0	N+1	N+2	N+3	N+4	N+5	N+6	N+7	N+8	N+9	N+10	C-3	C-2	C-1	C0	C+1	C+2	C+3	C+4	C+5	C+6	C+7	C+8	C+9	C+10
	W	1.04	1.2	0.87	0.87	1.21	0.98	0.79	1.13	1.01	0.89	1.12	1.09	1.21	1.23	1.09	0.91	0.89	0.8	0.62	0.3	0.84	0.75	0.71	0.91	0.89	1.46	0.92	1.03	1.15	1.08	1.04	1.14	1	0.93	0.89
	F	0.92	1.04	1.05	1.16	1.04	1.08	1.06	0.98	1.04	0.98	1.36	1.25	1.47	1.56	1.92	1.5	1.66	1.02	1.11	1.13	1.21	1.19	1.27	1.34	1.22	0.9	1.08	1.11	0.98	1.01	1.09	1.01	0.83	1.18	0.98
	Y	0.86	0.97	0.98	1.03	0.93	0.98	0.99	1.06	0.89	0.91	0.87	1.13	1.31	1.26	1.46	1.34	1.43	0.99	1.15	0.92	1.4	1.33	1.27	1.32	1.22	1.06	1.02	0.97	1.01	0.81	1.18	1.17	0.94	1.13	1.19
	I	1.08	1.12	0.92	1.07	1.16	0.99	1.07	1.04	0.89	0.89	1.26	1.42	1.64	1.49	1.66	1.72	1.67	1.34	1.34	1.34	1.17	1.17	1.11	1.31	1.19	1.17	1	1.16	0.86	1.01	1.04	1.2	1.11	1.11	1.02
	V	1.2	0.99	1.05	0.99	0.91	1	0.91	1.02	1.05	1.17	1.05	1.15	1.28	1.37	1.42	1.38	1.18	1.25	1.16	1.18	1.16	1.05	1.18	1.16	1.16	1.01	1.1	1.13	0.95	1.01	1.02	1.04	1.15	1.05	1
	L	1.01	1.06	1.01	1.08	1.05	0.92	1	0.97	1.05	1.01	1.29	1.3	1.43	1.54	1.53	1.56	1.48	1.31	1.22	1.3	1.41	1.25	1.34	1.18	1.21	0.96	0.99	1.01	1.04	0.99	0.98	0.91	0.97	0.98	0.99
	M	1.08	1.19	1.25	1.2	1.34	0.98	1.16	1	1.43	1.01	1.11	0.89	1.14	1.38	1.45	1.2	1.64	1.21	1.35	1.43	1.22	0.92	0.96	0.89	1.05	1.05	1.1	0.91	1.16	0.99	0.88	1.07	1.16	0.9	1.15
	C	0.83	0.98	0.99	0.89	0.79	0.81	0.87	0.81	0.96	0.8	0.8	0.97	0.71	0.81	0.69	0.66	0.46	0.47	0.34	0.68	0.4	0.5	0.59	0.52	0.71	0.98	0.87	0.76	0.89	0.88	0.99	0.83	1.01	0.9	0.72
	D	1	0.91	0.9	0.85	0.93	1.21	0.96	0.96	0.94	1.04	0.98	0.81	0.69	0.67	0.54	0.55	0.5	0.58	0.73	0.66	0.52	0.75	0.67	0.87	0.76	1.02	0.95	0.95	1.01	1.01	1.1	1.01	0.91	1.06	0.91
	E	1	1	1.03	1.01	0.98	0.81	1.06	0.93	0.95	0.92	0.89	0.84	0.59	0.55	0.53	0.52	0.47	0.52	0.48	0.61	0.49	0.48	0.56	0.79	0.83	0.95	0.93	1.01	0.99	0.92	0.89	1	0.92	0.99	1.1
	G	1.23	1.02	0.98	1.07	1.03	1.19	1.12	1.16	1.09	1.13	1.07	0.79	0.87	0.57	0.57	0.65	0.61	0.7	0.75	0.79	0.81	0.76	0.76	0.75	0.97	1.05	1.05	0.89	1.02	1.13	1.09	1.1	0.88	0.94	0.99
	A	1.01	1	1.08	0.95	0.95	1.03	1	1.02	0.98	1.03	0.9	0.95	0.79	0.87	0.86	1	1.07	1.18	1.34	1.18	1.11	1.28	1.11	1.06	0.95	0.92	1.03	1.04	0.95	0.99	0.97	0.99	1.1	1.05	0.87
	P	0.88	0.84	0.93	0.88	0.88	1.05	0.99	0.79	0.95	0.95	0.85	0.77	0.64	0.53	0.42	0.32	0.48	0.63	0.74	0.78	0.89	0.87	0.78	0.87	0.76	1.04	0.98	0.99	1.01	0.97	0.98	0.97	0.9	0.96	0.86
	H	0.76	0.96	0.81	0.89	0.75	1.05	1.04	1.11	0.99	0.96	0.9	0.99	0.88	1.01	0.96	0.86	0.8	1.03	1	1.01	0.94	1.08	1.05	1.21	1.01	0.84	1.1	0.99	1.06	1.09	0.96	1.17	1.14	1.16	0.88
	K	0.99	1.01	0.94	0.94	1.08	0.97	1.06	0.97	1.09	0.89	1.03	1.01	0.83	0.94	0.99	0.83	0.9	0.91	1.11	0.93	1.07	0.97	0.97	0.93	1.03	0.99	1.11	1.07	0.94	1.01	1.09	1.01	1.12	0.94	1.22
	R	0.9	1.01	1.07	0.96	1.03	1.07	0.93	0.97	1	1.22	0.95	0.98	1.05	1.05	1.04	0.89	0.98	1.22	1.13	1.16	1.07	1.15	1.28	1.18	0.96	1.01	0.97	1.1	1.14	1.04	1.08	1.01	1.05	1.1	1.08
	S	0.96	0.95	0.97	1.05	0.98	1.04	0.91	1.1	0.96	0.91	0.84	0.81	0.86	0.8	0.76	0.95	0.99	1.15	1.2	0.98	0.96	1.14	1.08	0.94	1.11	0.98	0.89	0.91	1.02	0.93	0.9	0.9	0.91	0.98	1
	T	1	1.05	1.08	1.07	1.14	0.85	0.91	1.06	0.99	1.05	0.96	1.01	0.95	0.9	0.77	0.99	0.83	0.97	0.77	1.01	0.93	1.08	0.87	0.91	0.83	0.82	0.92	1.04	0.92	1.04	0.86	0.85	1.09	0.87	1.01
	N	0.99	0.91	0.85	0.83	0.99	1.09	1.18	1.09	0.93	0.92	0.74	1.01	0.86	0.91	0.89	0.84	0.82	1.22	0.99	1.04	1.02	0.96	0.93	0.78	0.88	1.1	0.94	0.9	1.17	1.07	1.07	0.98	1.09	0.93	1.01
	Q	0.91	0.95	1.11	1.01	0.89	0.85	0.91	0.85	0.93	1.01	0.77	0.78	0.83	0.84	0.77	1	1.08	1	0.83	0.92	0.93	0.78	0.99	0.86	0.95	1.1	1.06	0.84	0.92	1.01	0.89	0.95	0.84	0.87	0.98
B	15-mers, Allele specific	N-10	N-9	N-8	N-7	N-6	N-5	N-4	N-3	N-2	N-1	N0	N+1	N+2	N+3	N+4	N+5	N+6	N+7	N+8	N+9	N+10	C-3	C-2	C-1	C0	C+1	C+2	C+3	C+4	C+5	C+6	C+7	C+8	C+9	C+10
	W	0.93	0.99	0.81	0.92	1.11	1	0.77	0.88	1.15	0.46	0.84	1.06	1.44	0.82	1.41	1.63	1.28	0.46	0.65	0.35	0.57	1.01	1.01	1.17	1.28	1.63	0.79	0.88	1.21	0.99	0.88	1.24	0.69	1.25	1.19
	F	1.15	1.32	0.94	1.06	0.92	1.03	1.05	0.77	0.81	0.89	1.4	1.27	1.5	1.77	1.55	1.42	1.36	0.85	0.98	0.98	1.11	0.84	1.14	1.31	1.27	0.96	1.11	1.02	1.07	0.98	1.04	0.91	0.87	1.08	1.07
	Y	0.75	0.84	0.78	0.76	0.65	0.88	0.93	1.01	0.99	0.91	1	1.46	1.51	1.35	1.56	1.45	1.4	0.93	0.77	0.78	0.94	0.88	1.15	1.13	1.16	0.92	1.04	1.06	0.89	0.97	1.06	1.02	1.15	1.07	1.21
	I	1.22	1.05	1	1.06	0.98	1.06	1.09	0.82	0.94	0.9	1.24	1.2	1.33	1.25	1.37	1.23	1.35	1.38	1.41	1.24	1.08	1.01	0.93	1.06	1.01	1.11	1.13	0.88	0.98	0.93	0.93	1.05	0.96	1.08	0.95
	V	1.06	1.04	0.99	1.1	0.97	1.05	0.99	1.09	0.93	1.08	1.12	1.03	1.47	1.38	1.24	1.37	1.21	1.36	1.22	1.22	1.37	1.1	1.2	1.02	1.09	1.02	0.98	1.04	0.95	0.91	1.11	1.1	1.27	1.15	1.11
	L	1.01	1.04	1.04	1.08	1.06	0.85	1.1	1.06	1.09	1	1.2	1.24	1.24	1.32	1.31	1.55	1.25	1.32	1.28	1.34	1.35	1.35	1.26	1.18	1.09	1.01	0.82	0.91	0.86	0.88	1.02	0.88	0.86	1.03	0.97
	M	1.13	1.24	1.22	1.29	1.46	1.24	1.02	1.17	1.11	0.95	0.84	0.76	1.2	1.1	0.93	1.18	1.75	1.25	1.22	1.25	1.27	1.22	0.89	1.2	1.04	0.95	1.37	0.78	0.94	1	0.75	0.98	0.81	0.79	1.24
	C	0.55	0.67	0.6	1.03	0.84	0.93	0.69	0.81	0.76	0.62	0.79	0.77	0.44	0.58	0.61	0.54	0.47	0.35	0.35	0.37	0.32	0.56	0.54	0.72	0.79	0.88	0.9	0.81	0.99	0.5	0.64	0.77	0.78	0.75	0.88
	D	0.92	0.82	0.79	0.85	0.95	1.11	0.9	1.33	0.98	1	1.12	0.97	0.87	0.63	0.74	0.69	0.46	0.53	0.82	0.86	0.77	0.77	0.78	0.83	0.7	0.78	0.98	0.93	1.02	1.21	1.18	1	0.88	0.88	0.83
	E	1.01	0.88	1.06	0.86	0.95	0.89	0.98	0.7	0.99	1.12	0.84	0.79	0.75	0.74	0.74	0.67	0.82	0.76	0.73	0.94	0.98	0.91	1.06	0.85	0.96	1.02	1.02	1.28	1.12	1.05	0.97	0.82	0.94	0.95	0.95
	G	1.21	1.08	1.09	1.02	0.94	1.29	1.09	1.11	1.11	1.05	1.05	0.86	1.06	0.93	0.93	0.82	1.09	0.99	1.04	0.91	0.81	0.84	0.77	0.87	0.94	1.03	1.07	1.03	0.96	1.23	1.03	0.99	0.96	0.8	0.9
	A	1.15	1.16	1.13	1.05	1.01	1.12	1.17	1.11	1.13	1.3	1.06	1.22	0.97	1.05	1.31	1.32	1.53	1.7	1.8	1.71	1.56	1.75	1.41	1.32	1.05	1.1	1.24	1.31	0.99	1.11	1.12	1.22	1.24	1.04	1.01
	P	1	0.9	1.08	0.94	1	1.03	1	0.86	1.19	1.18	0.79	0.94	0.91	0.8	0.58	0.67	0.71	1.01	0.91	1.08	1.11	1.19	1	0.88	0.9	1.08	1.07	0.91	1.09	1.08	1.17	1.02	0.89	1.19	0.98
	H	0.92	0.77	0.95	1.01	0.83	1.21	1.03	0.98	0.82	0.76	0.83	0.76	0.74	0.85	0.81	0.69	0.6	0.73	0.54	0.54	0.66	0.69	0.98	0.9	0.93	0.81	0.99	1.15	0.89	1.03	1.05	1.26	1.44	1.13	0.97
	K	0.95	0.94	1.04	0.95	1.21	1.01	0.87	0.88	0.87	0.74	0.86	1	0.76	0.76	0.85	0.66	0.66	0.61	0.62	0.6	0.64	0.67	0.56	1.02	0.9	0.98	1.13	1.03	0.97	1.19	0.83	0.98	1.15	1.12	1.12
	R	0.98	1.19	1	0.97	1.11	1.01	0.98	0.91	1.01	1.27	0.96	0.88	0.79	1.01	0.92	0.75	0.59	0.84	0.8	0.67	0.62	0.63	0.93	0.93	0.93	1.01	1.06	0.89	1.08	0.93	1.06	1.26	1.07	1	1.03
	S	0.92	0.99	0.97	0.96	1.15	0.9	0.9	1.03	0.89	0.95	0.9	0.77	0.7	0.86	0.85	0.78	0.78	1	0.96	1.01	0.87	1.05	0.95	0.88	1.23	1.01	0.85	0.91	1.04	0.89	0.82	0.9	0.88	0.92	0.96
	T	0.87	1.07	1	1.07	1.13	0.86	0.9	0.94	0.92	1.03	0.94	0.88	0.8	0.78	0.7	0.81	0.87	0.81	0.85	0.85	0.91	1.02	0.97	1.04	0.97	1.04	0.82	1.01	0.98	1.07	1.09	0.89	1	0.99	1.06
	N	0.82	0.72	1.03	0.98	0.73	0.77	1.08	1.29	1.11	0.85	0.81	1.12	0.87	0.85	0.76	0.71	0.82	0.84	0.82	0.68	0.83	0.61	0.84	0.71	0.82	0.95	0.92	0.82	1.19	0.79	1	1.05	0.97	0.87	0.92
	Q	0.98	0.95	1.02	1.04	0.86	0.94	1.03	1.02	0.99	0.89	0.88	0.78	0.72	0.83	0.74	0.97	0.98	0.83	0.79	0.95	0.95	0.82	1	0.9	0.87	0.82	0.81	0.97	0.91	0.89	0.79	0.91	1	0.92	0.99
